# Supplementary material for: Reliability and Responsiveness of Cardiopulmonary Exercise Testing in Fatigued Persons with Multiple Sclerosis and Low to Mild Disability
Source: PLoS One. 2015 Mar 19;10(3):e0122260. doi: 10.1371/journal.pone.0122260 (PMC4366200; doi:10.1371/journal.pone.0122260)
Supplement: S1 Dataset — (XLS) [file pone.0122260.s001.xls]

## Sheet: General information
	GENERAL INFORMATION
ID	Date Test 1	Date Test 2	Difference	Gender	Age	Type of MS	Year of diagnosis		EDSS	Weight	Height	BMI
1	2012-08-29	2012-09-19	21	Male	68	Relapsing - Remitting	1992	20	3	78	167	27.968
2	2013-02-05	2013-02-26	21	Female	37	Relapsing - Remitting	2009	3	3	74	168	26.2188
3	2012-05-22	2012-06-05	14	Female	49	Relapsing - Remitting	2001	11	1	77.5	174	25.5978
4	2012-08-21	2012-08-30	9	Female	52	Relapsing - Remitting	1984	28	2	55	165	20.202
5	2012-09-10	2012-09-24	14	Male	49	Relapsing - Remitting	2011	1	2	82	192	22.2439
6	2012-12-04	2012-12-18	14	Male	41	Relapsing - Remitting	1997	15	3	78	186	22.546
7	2013-01-22	2013-02-12	21	Male	55	Relapsing - Remitting	2004	9	3	86	193	23.0879
8	2013-03-22	2013-04-05	14	Female	52	Relapsing - Remitting	2002	11	2	55	167	19.721
9	2013-04-09	2013-04-23	14	Male	52	Relapsing - Remitting	2008	5	3	109	182	32.9067
10	2013-03-25	2013-04-08	14	Female	60	Unknown	2000	13	2	65	169	22.7583
11	2013-07-12	2013-08-09	28	Female	53	Relapsing - Remitting	2011	2	2	66	167	23.6652
12	2013-05-14	2013-06-13	30	Female	52	Relapsing - Remitting	2006	7	2	89	171	30.4367
13	2013-06-12	2013-06-19	7	Male	55	Primary - Progressive	2004	9	4	76	180	23.4568
14	2013-06-11	2013-06-20	9	Male	46	Secondary Progressive	1994	19	2.5	96	185	28.0497
15	2013-08-06	2013-08-20	14	Female	67	Secondary Progressive	2004	9	5.5	74	167	26.5338
16	2013-07-15	2013-07-31	16	Female	46	Unknown	1999	14	3	80	168	28.3447
17	2013-08-02	2013-08-20	18	Female	53	Relapsing - Remitting	1989	24	2.5	95	169	33.2621
18	2013-10-09	2013-10-25	16	Female	53	Relapsing - Remitting	2003	10	3.5	70	178	22.0932
19	2013-10-09	2013-10-25	16	Female	29	Relapsing - Remitting	2012	1	2	84	181	25.6402
20	2013-10-09	2013-10-25	16	Female	49	Relapsing - Remitting	2012	1	3.5	66	168	23.3844
21	2013-01-31	2013-02-21	21	Female	50	Relapsing - Remitting	2009	4	3	67	162	25.5296
22	2013-04-25	2013-05-15	20	Female	57	Relapsing - Remitting	2000	13	2	70	163	26.3465
23	2013-06-06	2013-06-19	13	Female	63	Relapsing - Remitting	2009	4	1	68	167	24.3824
24	2013-06-07	2013-06-19	12	Female	51	Relapsing - Remitting	2002	11		50	157	20.2848
25	2013-10-18	2013-11-06	19	Male	43	Relapsing - Remitting	2000	13	4	74	185	21.6216
26	2013-06-28	2013-07-30	32	Male	46	Relapsing - Remitting	2010	3	1	101	185	29.5106
27	2013-06-21	2013-07-03	12	Male	51	Relapsing - Remitting	2009	4	2	99	188	28.0104
28	2013-07-19	2013-08-02	14	Male	44	Relapsing - Remitting	2004	9	2.5	90	187	25.7371
29	2013-07-05	2013-07-17	12	Female	52	Relapsing - Remitting	2001	12	2.5	85	159	33.6221
30	2013-09-27	2013-10-10	13	Female	41	Relapsing - Remitting	2011	2	3	63	167	22.5896
31	2013-08-16	2013-09-03	18	Male	46	Relapsing - Remitting	1998	15	3	101	191	27.6856
32	2013-09-30	2013-10-17	17	Male	59	Relapsing - Remitting	1987	26	2	97	190	26.8698

## Sheet: CPET 1
	CARDIOPULMONARY EXERCISE TEST 1
ID	Wmax1	Vo2peak1	VO2kg1	VE1	RER1	HR1	HRprct1	BORG1	OUES1
1	160	1.19233	15.3333	73.35	1.555	151	99.3421	19	18.144
2	125	1.139	15.5	29.5667	0.996	143	78.1421	15	20.397
3	165	1.57733	20.5	44.05	1.065	156	91.2281	15	20.8807
4	165	1.30917	23.8333	45.4667	1.32167	162	96.4286	18	26.1979
5	205	1.868	22.6667	89.5	1.39167	158	92.3977	19	23.3778
6	190	1.92467	24.6667	62.1833	1.2	144	80.4469	19	31.9176
7	265	1.6345	18.8333	48.3667	1.21333	154	93.3333	17	23.7513
8	165	1.74283	31.6667	75.7333	1.21333	182	108.333	19	32.2658
9	235	2.46117	22.5	105.9	1.245	165	98.2143	18	22.5097
10	155	1.296	20	40.6833	1.14667	164	102.5	17	35.713
11	115	1.09683	16.5	34.1333	1.25	144	86.2275	13	21.4583
12	165	1.60233	18	53.7833	1.12833	MISSING	MISSING	17	21.2312
13	190	2.37233	31.3333	95.2	1.265	175	106.061	18	37.515
14	265	2.34683	24.3333	92.3333	1.035	188	108.046	19	24.7694
15	75	1.05933	14.1667	38.3	1.13	119	77.7778	17	17.6625
16	135	1.317	16.3333	61.45	1.23333	166	95.4023	17	17.1462
17	135	1.69867	17.8333	52.9167	1.04333	137	82.0359	19	23.1051
18	125	1.41	20	57.1	1.38	143	85.6287	17	19.7
19	165	1.351	16	54.6	1.34	163	85.3403	20	15.29
20	105	1.175	7	52.1	1.28	174	101.754	17	5.91
21	115	1.586	23.67	55.83	1.2	156	91.7647	13	21.55
22	85	1.27805	18.257	47.39	1.144	125	76.6871	17	20.9494
23	95	1.36889	18.4985	40.9929	0.9567	116	73.8854	MISSING	22.9848
24	85	1.22289	24.7049	52.435	1.23538	123	72.7811	16	17.468
25	175	2.21769	29.968	85.411	1.16	176	99.435	19	28.3975
26	220	2.592	25.664	94.2917	1.16067	163	93.6782	19	32.5
27	190	2.62769	26.5423	77.98	1.0277	165	97.6331	16	31.473
28	235	3.71	41.229	124.49	1.05093	170	96.5909	19	37.016
29	95	1.5054	17.711	64.548	1.113	142	84.5238	17	18.7419
30	115	1.71929	27.29	49.626	1.03346	132	73.743	20	39.76
31	145	2.07375	20.532	104.908	1.241	135	77.5862	15	17.165
32	190	2.36841	24.4165	106.08	1.20289	165	102.484	19	23.933

## Sheet: CPET 2
	CARDIOPULMONARY EXERCISE TEST 2
ID	Wmax2	Vo2peak2	VO2kg2	VE2	RER2	HR2	HRprct2	BORG2	OUES2
1	160	1.30967	16.8333	75.3667	1.48833	158	103.947	15	18.1229
2	125	1.06867	14.3333	32.2167	1.06833	152	83.0601	15	19.4769
3	135	1.267	16.5	30.8333	1.06	145	84.7953	17	20.2633
4	175	1.23317	22.1667	44.8	1.29833	173	102.976	19	26.4605
5	190	1.80317	22	65.9667	1.25833	144	84.2105	19	24.9448
6	190	1.628	20.8333	56.8	1.20667	133	74.3017	19	25.4001
7	280	1.77967	20.6667	56.5833	1.19667	157	95.1515	17	21.8868
8	155	1.81583	33.1667	71.3833	1.15333	176	104.762	17	33.5139
9	235	2.85217	26.3333	92.2333	0.958333	160	95.2381	19	28.203
10	155	1.3375	20.5	36.9167	1.02167	158	98.75	13	27.795
11	115	1.10933	16.8333	31.9167	1.15833	142	85.0299	13	25.9191
12	165	1.46233	16.1667	59.5333	1.34167	146	86.9048	17	18.2988
13	190	1.994	26.1667	83.95	1.22	174	105.455	18	28.7456
14	295	2.21867	23	105.9	1.345	172	98.8506	20	21.5601
15	75	1.007	13.5	34.6833	1.14	122	79.7386	16	19.5404
16	145	1.30667	16.3333	56.7667	1.25667	164	94.2529	18	17.3385
17	135	1.49933	15.6667	52.4167	1.2	139	83.2335	20	19.2397
18	125	1.433	20	58.3	1.2	146	87.4251	19	22.328
19	175	1.563	19	65.9	1.42	166	86.911	20	17.3
20	105	0.986	6	50.3	1.32	180	105.263	17	5.234
21	115	1.483	22.137	45.339	1.179	141	82.9412	MISSING	22.2
22	75	1.26929	18.1327	40.547	1.13	118	72.3926	15	22.977
23	105	1.54247	20.844	47.9777	1.136	134	85.3503	16	27.7502
24	85	1.1386	23.0021	55.1017	1.20312	131	77.5148	17	17.6162
25	160	2.08364	28.157	83.63	1.23889	180	101.695	19	27.4175
26	235	2.85705	28.2876	105.509	1.23288	161	92.5287	19	33.4059
27	190	2.352	23.7599	74.147	1.067	165	97.6331	17	27.0869
28	205	3.4875	38.75	127.956	1.1138	164	93.1818	20	36.4
29	105	1.64954	19.406	70.578	1.1626	143	85.119	19	19.137
30	145	2.07572	32.948	63.06	1.0539	150	83.7989	20	37.0239
31	145	2.05488	20.345	89.5578	1.207	131	75.2874	15	19.4855
32	190	2.38219	24.5586	118.654	1.3159	164	101.863	19	23.536

## Sheet: Meta-data
			Mean1	SD1	Mean2	SD2	PooledSD	ICCagr	SEMagr
	VO2peak (L/min)		1.74514	0.593032	1.72031	0.592626	0.592829	0.951	0.131228
	VO2peak (mL/min/kg)		21.7338	6.42075	21.4477	6.37965	6.4002	0.932	1.66897
	Wmax (Watt)		157.812	51.6492	158.75	53.4156	52.5324	0.97	9.09888
	RER		1.1862	0.129541	1.19849	0.115247	0.122394	0.56	0.0811871
	VE (L/min)		65.9594	24.7269	65.1507	25.3711	25.049	0.935	6.38626
	%HRmax		90.6269	10.7863	90.2988	9.84042	10.3134	0.883	3.52771
	BORG		17.4194	1.83982	17.5484	2.03041	1.93512	0.699	1.06167
	OUES		24.09	7.48756	23.6127	6.4457	6.96663	0.885	2.3625
			SDC	d	SDd	95%CI		LOA_ll	LOA_ul	SDC_ind	SDC_grp
	VO2peak (L/min)		0.363746	-0.0248235	0.18729	-0.391912	0.342265	-0.399403	0.349756	0.367088	0.0643018
	VO2peak (mL/min/kg)		4.62614	-0.286104	2.35759	-4.90698	4.33477	-5.00128	4.42907	4.62087	0.817794
	Wmax (Watt)		25.2208	0.9375	12.9164	-24.3787	26.2537	-24.8954	26.7704	25.3162	4.45845
	RER		0.225039	0.0122924	0.115019	-0.213144	0.237729	-0.217745	0.24233	0.225436	0.0397817
	VE (L/min)		17.7018	-0.808611	9.03537	-18.5179	16.9007	-18.8793	17.2621	17.7093	3.12927
	%HRmax		9.77832	-0.218539	5.02742	-10.0723	9.63521	-10.2734	9.83631	9.85375	1.72858
	BORG		2.94281	0.0333333	1.44993	-2.80853	2.8752	-2.86653	2.93319	2.84186	0.52022
	OUES		6.54852	-0.477304	3.34345	-7.03046	6.07585	-7.1642	6.20959	6.55316	1.15762

## Sheet: Abbreviations
	Abbreviation		Note
Data	EDSS	Expanded Disability Status Scale	Determined by a certified neurologist
	BMI	Body Mass Index	(weight (kg) / (Height (m) * Height (m))
	Wmax	Peak power output
	VO2peak	Peak oxygen uptake	l/min
	VO2kg	Peak oxygen uptake corrected for bodyweight	ml/kg/min
	VE	Peak ventilation
	RER	Respiratory Exchange Ratio
	HR	Peak heart rate
	Hrperct	Peak heart rate as a percetage of the age-predicted maximum	predicted = 220 - age
	BORG	Perceived exertion on the 6-20 BORG scale
	OUES	Oxygen Uptake Efficiency Slope
Meta-data	SD	Standard Deviation
	ICCagr	Intra-class correlation	type agreement
	SEMagr	Standard Error of Measurement	type agreement
	SDC	Smallest detectable change
	d	difference	absolute difference between means
	SDd	Standard Deviation of the difference
	95%CI	95% confidence interval
	LOA	Limits of agreement	ll = lower limit, ul = upper limit
	SDC_ind	Smallest detectable change	individual / within subject
	SDC_grp	Smallest detectable change	group - level
